# Supplementary material for: Rapid Estimation of Soil Pb Concentration Based on Spectral Feature Screening and Multi-Strategy Spectral Fusion
Source: Sensors (Basel). 2023 Sep 6;23(18):7707. doi: 10.3390/s23187707 (PMC10538168; doi:10.3390/s23187707)
Supplement: Supplementary file 1 [file sensors-23-07707-s001.zip]

Archive with 13 entries (13 files):
- Figure S1. Supplementary infographic of the study area.tif
- Figure S10. Feature spectrum position chart.tif
- Figure S11. The scatter plot of the measured and estimated values of the soil Pb content estimation model constructed by the WOA algorithm.tif
- Figure S12. The scatter plot of the measured and estimated values of the soil Pb content estimation model built by the CARS algorithm.tif
- Figure S2. Spectral transformation of vis-NIR.tif
- Figure S3. Spectral transformation of XRF.tif
- Figure S4. PCC of vis-NIR.tif
- Figure S5. PCC of XRF.tif
- Figure S6. Flowcharts of the WOA and CARS.tif
- Figure S7. Fitness curve of WOA.tif
- Figure S8. RMSECV curve of CARS.tif
- Figure S9. Iteration curve of CARS.tif
- Table S1 and S2.pdf
